# Supplementary material for: Extended-Spectrum Beta-Lactamase- and Plasmidic AmpC-Producing Enterobacterales among the Faecal Samples in the Bulgarian Community
Source: Microorganisms. 2024 Aug 28;12(9):1777. doi: 10.3390/microorganisms12091777 (PMC11433957; doi:10.3390/microorganisms12091777)
Supplement: Supplementary file 1 [file microorganisms-12-01777-s001.zip]

Archive with 1 entries (1 files):
- microorganisms-3167508-supplementary.pdf
